# Supplementary material for: Environmental Health Risk Perception: Adaptation of a Population-Based Questionnaire from Latin America
Source: Int J Environ Res Public Health. 2021 Aug 14;18(16):8600. doi: 10.3390/ijerph18168600 (PMC8394931; doi:10.3390/ijerph18168600)
Supplement: Supplementary file 1 [file ijerph-18-08600-s001.zip]

Archive with 1 entries (1 files):
- ijerph-1282935-supplementary.pdf
